# Supplementary material for: miR-30e-5p and miR-15a Synergistically Regulate Fatty Acid Metabolism in Goat Mammary Epithelial Cells via LRP6 and YAP1
Source: Int J Mol Sci. 2016 Nov 16;17(11):1909. doi: 10.3390/ijms17111909 (PMC5133906; doi:10.3390/ijms17111909)
Supplement: Supplementary file 1 [file ijms-17-01909-s001.zip]

Archive with 3 entries (2 files):
- ijms-150666-Supplementary Materials/
- ijms-150666-Supplementary Materials/ijms-150666-Supplmentary.pdf
- ijms-150666-Supplementary Materials/ijms-150666-Supplmentary.xlsx
